# Supplementary material for: Effect of Feeding 0.8% Dried Powdered Chlorella vulgaris Biomass on Growth Performance, Immune Response, and Intestinal Morphology during Grower Phase in Broiler Chickens
Source: Animals (Basel). 2022 Apr 26;12(9):1114. doi: 10.3390/ani12091114 (PMC9102271; doi:10.3390/ani12091114)
Supplement: Supplementary file 1 [file animals-12-01114-s001.zip]

Archive with 1 entries (1 files):
- animals-1634340-supplementary.pdf
